# Supplementary material for: Direct Powder Extrusion of Paracetamol Loaded Mixtures for 3D Printed Pharmaceutics for Personalized Medicine via Low Temperature Thermal Processing
Source: Pharmaceutics. 2021 Jun 19;13(6):907. doi: 10.3390/pharmaceutics13060907 (PMC8234073; doi:10.3390/pharmaceutics13060907)
Supplement: Supplementary file 1 [file pharmaceutics-13-00907-s001.zip]

Archive with 1 entries (1 files):
- pharmaceutics-1249643-supplementary.pdf
